# Supplementary material for: Triglyceride-glucose body mass index and risk of incident venous thromboembolism: a prospective cohort study from the UK Biobank
Source: Eur J Med Res. 2026 Jan 10;31:246. doi: 10.1186/s40001-025-03824-5 (PMC12882130; doi:10.1186/s40001-025-03824-5)
Supplement: Supplementary file 4 — Supplementary material 4. [file 40001_2025_3824_MOESM4_ESM.xlsx]

## Sheet: Table S1
	Table S1 Performance Indicators of TyG-BMI Quartiles (vs Quartile 1) for VTE, PE, and DVT
TyG-BMI	VTE				PE				DVT
	Sensitivity	Specificity	PPV	NPV	Sensitivity	Specificity	PPV	NPV	Sensitivity	Specificity	PPV	NPV
Q2 vs Q1	0.600 (0.583-0.617)	0.502 (0.499-0.504)	0.023 (0.022-0.024)	0.985 (0.984-0.986)	0.617 (0.594–0.639)	0.501 (0.499–0.504)	0.014 (0.013–0.014)	0.992 (0.991–0.992)	0.577 (0.549–0.604)	0.501 (0.498–0.503)	0.009 (0.009–0.010)	0.993 (0.993–0.994)
Q3 vs Q1	0.643 (0.627-0.659)	0.503 (0.501-0.506)	0.027 (0.026-0.029)	0.985 (0.984-0.986)	0.664 (0.643–0.684)	0.502 (0.500–0.505)	0.017 (0.016–0.018)	0.992 (0.991–0.992)	0.613 (0.587–0.639)	0.501 (0.499–0.503)	0.011 (0.010–0.011)	0.993 (0.993–0.994)
Q4 vs Q1	0.705 (0.691-0.719)	0.505 (0.503-0.508)	0.036 (0.035-0.038)	0.985 (0.984-0.986)	0.726 (0.708–0.743)	0.504 (0.501–0.506)	0.022 (0.021–0.023)	0.992 (0.991–0.992)	0.675 (0.652–0.698)	0.502 (0.499–0.504)	0.014 (0.013–0.015)	0.993 (0.993–0.994)
TyG-BMI：Triglyceride-Glucose Index-Body Mass Index; VTE：Venous Thromboembolism; PE：Pulmonary Embolism; DVT：Deep Vein Thrombosis; Q1/Q2/Q3/Q4：Quartile 1/2/3/4; PPV：Positive Predictive Value; NPV：Negative Predictive Value.

## Sheet: Table S2
Table S2 Population Attributable Fraction (PAF) of TyG-BMI-Related Risk for VTE, PE, and DVT Stratified by Demographic and Clinical Characteristics
	VTE		PE		DVT
	PAF	95% CI	PAF	95%CI	PAF	95%CI
Overall	0.333	0.295 - 0.371	0.376	0.328-0.419	0.276	0.212-0.341
Sex
Male	0.261	0.198-0.326	0.308	0.225-0.387	0.204	0.090 -0.302
Female	0.365	0.316-0.409	0.409	0.352-0.468	0.300	0.219-0.379
Age
≥ 60years	0.333	0.281-0.384	0.402	0.337-0.462	0.226	0.136-0.322
< 60 years	0.338	0.279-0.395	0.341	0.263-0.412	0.339	0.253-0.423
Ethnic
White	0.327	0.289-0.364	0.372	0.326-0.416	0.264	0.200-0.331
Black	0.579	0.327-0.819	0.617	0.325-0.890	0.540	0.057-0.904
Asian	0.171	-0.297-0.635	0.129	-0.548-0.684	0.369	-0.251-1.000
Other	0.440	0.032-0.715	0.360	-0.208-0.780	0.527	0.007-0.905
Hypertension
NO	0.304	0.260-0.345	0.336	0.278-0.388	0.263	0.197-0.331
YES	0.369	0.290-0.454	0.445	0.340-0.539	0.255	0.103-0.395
Diabetes
NO	0.329	0.288-0.368	0.367	0.320-0.414	0.278	0.211-0.340
YES	0.302	-0.022-0.591	0.398	-0.024-0.734	0.177	-0.332-0.621
Lipid lowering drugs
NO	0.325	0.282-0.363	0.361	0.309-0.405	0.278	0.216-0.342
YES	0.346	0.227-0.449	0.416	0.274-0.548	0.240	0.023-0.420
Smoking
Never	0.393	0.341-0.441	0.434	0.369-0.491	0.338	0.250-0.416
Previous	0.335	0.269-0.401	0.391	0.308-0.467	0.257	0.149 - 0.365
Current	0.075	-0.052-0.196	0.102	-0.062-0.244	0.042	-0.172-0.237
Drinking
Never	0.384	0.187-0.557	0.440	0.196-0.641	0.318	-0.004-0.600
Previous	0.257	0.021-0.451	0.198	-0.094-0.462	0.363	0.008-0.638
Current	0.334	0.295-0.371	0.382	0.329-0.431	0.269	0.200-0.332
Cancer
NO	0.348	0.307-0.387	0.395	0.344-0.444	0.284	0.224-0.354
YES	0.258	0.142-0.359	0.272	0.140-0.396	0.241	0.040-0.425
TyG-BMI：Triglyceride-Glucose Index-Body Mass Index; VTE：Venous Thromboembolism; PE：Pulmonary Embolism; DVT：Deep Vein Thrombosis; PAF: Population Attributable Fraction.
